# Supplementary material for: Transcriptome and MiRNAomics Analyses Identify Genes Associated with Cytoplasmic Male Sterility in Cotton (Gossypium hirsutum L.)
Source: Int J Mol Sci. 2021 Apr 28;22(9):4684. doi: 10.3390/ijms22094684 (PMC8124215; doi:10.3390/ijms22094684)
Supplement: Supplementary file 1 [file ijms-22-04684-s001.zip]

Archive with 8 entries (8 files):
- Supplementary Figure S1.tif
- Supplementary Figure S2.jpg
- Supplementary Figure S3.png
- Supplementary Figure S4.tif
- Supplementary Figure S5.tiff
- Supplementary Figure S6.tif
- Supplementary Figure S7.tif
- Supplementary Tables A.pdf
